# Supplementary material for: Thinking on your feet: potentially enhancing phylogenetic tree learning accessibility through a kinaesthetic approach
Source: Evolution (N Y). 2024 Nov 11;17(1):19. doi: 10.1186/s12052-024-00215-y (PMC11554830; doi:10.1186/s12052-024-00215-y)
Supplement: Supplementary file 4 — Supplementary Material 4 [file 12052_2024_215_MOESM4_ESM.xlsx]

## Sheet: Sheet1
Participant	Demographics		Condition	1	2	3	4	5	6	7	8	9	10	11	12	TU Score	1	2	3	4	5	6	7	8	VARK result	Preference
	Gender	Age						5
1	M	21	V	1	1	1		1	1	1	1	1		1	1	10	K	K	V	V	A	K	K	K	K	M
2	F	20	M	1	1	1		1	1	1	0	1		1	1	9	R	R	V	V	R	R	V	A	R	M
3	F	20	V	1	1	1		0	1	1	1	1		0	1	8	V	V	K	V	A	V	V	V	V	M
4	F	20	M	1	1	1		1	1	1	0	1		1	1	9	K	K	R	V	A	K	K	K	K	M
5	F	19	V	1	1	0		1	1	1	1	1		1	0	8	K	A	K	A	A	A	A	A	A	M
6	F	18	M	1	1	1		1	1	1	1	1		1	1	10	R	R	V	R	R	R	R	K	R	M
7	F	18	V	1	1	1		1	1	1	1	0		1	1	9	V	V	A	A	V	K	V	K	V	M
8	M	18	M	1	1	1		1	1	1	1	1		1	1	10	A	V	A	V	V	V	V	K	V	M
9	M	20	V	1	1	1		1	1	1	1	1		1	1	10	K	K	V	K	A	K	A	K	K	M
10	F	20	M	1	1	1		1	1	1	1	1		1	1	10	K	A	V	A	R	A	A	A	A	M
11	F	20	V	1	1	1		1	1	1	1	1		1	0	9	A	R	R	V	R	R	V	A	R	M
12	F	20	M	1	1	0		0	1	1	1	1		1	0	7	K	K	K	K	A	K	A	K	K	K
13	F	21	V	1	1	1		1	1	1	0	1		1	1	9	R	K	V	R	R	R	R	K	R	M
14	M	20	M	1	1	1		1	1	1	1	1		1	1	10	V	V	V	V	V	K	A	K	V	M
15	M	20	V	1	1	1		1	0	1	0	1		1	1	8	A	A	R	A	A	A	A	K	A	M
16	M	20	V	1	1	1		1	1	1	1	1		1	1	10	K	R	R	R	R	V	K	K	R	M
17	M	20	M	1	1	1		1	1	1	1	1		1	1	10	V	V	K	V	A	V	V	K	V	M
18	F	19	V	1	1	1		1	1	1	1	1		0	1	9	K	K	V	K	A	K	K	K	K	K
19	F	20	M	1	1	1		1	1	1	1	1		1	1	10	V	V	K	K	A	K	A	K	K	K
20	F	20	V	1	1	1		1	1	1	0	1		1	1	9	R	R	V	V	R	R	V	A	R	M
21	F	20	M	1	1	1		1	1	1	1	1		1	1	10	K	V	K	V	A	V	V	K	V	M
22	F	21	V	0	1	1		1	1	1	1	1		1	0	8	K	K	R	V	A	K	K	K	K	M
23	M	21	M	1	1	1		1	1	1	1	1		1	1	10	K	A	K	A	A	A	A	A	A	M
24	M	21	V	1	1	1		1	1	1	1	1		1	1	10	R	R	V	R	R	R	R	K	R	M
25	F	19	M	1	1	1		1	1	1	1	1		1	1	10	V	V	A	A	V	K	V	K	V	M
26	M	20	V	1	1	1		1	1	1	1	0		0	1	8	A	V	A	V	V	V	V	K	V	M
27	F	18	M	1	1	1		1	1	1	1	1		1	1	10	K	K	V	K	A	K	A	K	K	M
28	M	18	V	1	1	1		1	0	1	1	1		0	1	8	R	A	R	V	R	R	A	R	R	M
29	M	18	M	1	1	1		1	1	1	1	1		1	1	10	R	V	R	R	V	R	R	K	R	M
30	M	19	V	1	1	1		1	1	1	0	1		1	1	9	K	K	K	K	K	K	K	K	K	M
31	M	18	M	1	1	1		1	1	1	1	1		1	1	10	V	V	K	V	V	K	V	K	V	M
32	F	20	K	1	1	1		1	1	1	1	1		1	1	10	A	R	R	V	R	R	V	A	R	M
33	F	20	K	1	1	1		1	1	1	1	1		1	1	10	R	V	V	V	K	V	V	V	V	M
34	F	20	K	1	1	1		1	1	1	1	1		1	1	10	K	K	R	V	A	K	K	K	K	M
35	F	20	K	0	1	1		0	1	1	1	1		1	1	8	K	V	V	K	A	K	A	K	K	M
36	F	20	K	1	1	1		1	1	1	1	1		1	0	9	R	R	R	R	R	R	R	R	R	M
37	F	20	K	1	1	1		1	1	1	1	1		1	1	10	V	V	K	K	A	K	A	K	K	M
38	F	20	K	1	1	1		0	1	1	1	1		1	1	9	K	V	K	V	A	V	V	K	V	M
39	F	19	K	1	1	1		1	1	1	1	1		1	1	10	A	R	R	V	R	R	V	A	R	M
40	F	20	K	1	1	1		1	1	1	1	1		1	1	10	K	K	K	K	A	K	A	K	K	M
41	F	20	K	1	1	1		1	1	1	1	1		0	1	9	R	K	V	R	R	R	R	K	R	M
42	M	21	K	1	1	1		1	1	1	0	1		1	1	9	K	K	V	V	A	K	A	K	K	M
43	F	21	K	1	1	1		1	1	1	1	1		1	1	10	V	V	A	V	A	V	V	V	V	M
44	F	21	K	1	1	1		1	0	1	0	1		1	1	8	V	K	K	K	V	K	R	K	K	M
45	F	21	K	1	1	1		1	1	1	1	1		1	1	10	K	K	V	K	A	K	K	R	K	M
46	F	21	K	1	1	1		1	1	1	1	1		1	1	10	V	V	K	K	A	K	A	K	K	M
47	F	21	K	1	1	1		1	1	1	1	1		1	1	10	K	A	K	A	A	V	K	K	K	M
48	M	20	K	1	1	1		1	1	1	1	1		1	1	10	A	A	K	V	V	V	V	K	V	M
49	F	21	M	1	1	1		1	1	1	1	1		0	1	9	K	K	V	V	A	K	K	K	K	M
50	F	21	M	1	1	1		1	1	1	1	1		1	0	9	K	R	R	R	R	V	K	K	R	M
51	M	21	V	1	1	1		1	1	1	1	1		0	1	9	V	R	R	K	R	R	R	V	R	M
52	F	19	V	1	1	0		1	1	1	1	0		1	1	8	V	K	K	K	V	K	K	K	K	M
		AGE
		19.8846		50	52	49	0	48	49	52	44	49	0	45	46
M	17	18		2	0	3	0	4	3	0	8	3	0	7	6
F	35	21
			highest scores
			lowest scores

## Sheet: R
ID	Gender	Age	Condition	A_1	B_2	C_3	E_5	F_6	G_7	H_8	I_9	J_11	K_12	TUscore	VARK	PREFERENCE
1	M	21	V	1	1	1	1	1	1	1	1	1	1	10	K	M
2	F	20	M	1	1	1	1	1	1	0	1	1	1	9	R	M
3	F	20	V	1	1	1	0	1	1	1	1	0	1	8	V	M
4	F	20	M	1	1	1	1	1	1	0	1	1	1	9	K	M
5	F	19	V	1	1	0	1	1	1	1	1	1	0	8	A	M
6	F	18	M	1	1	1	1	1	1	1	1	1	1	10	R	M
7	F	18	V	1	1	1	1	1	1	1	0	1	1	9	V	M
8	M	18	M	1	1	1	1	1	1	1	1	1	1	10	V	M
9	M	20	V	1	1	1	1	1	1	1	1	1	1	10	K	M
10	F	20	M	1	1	1	1	1	1	1	1	1	1	10	A	M
11	F	20	V	1	1	1	1	1	1	1	1	1	0	9	R	M
12	F	20	M	1	1	0	0	1	1	1	1	1	0	7	K	K
13	F	21	V	1	1	1	1	1	1	0	1	1	1	9	R	M
14	M	20	M	1	1	1	1	1	1	1	1	1	1	10	V	M
15	M	20	V	1	1	1	1	0	1	0	1	1	1	8	A	M
16	M	20	V	1	1	1	1	1	1	1	1	1	1	10	R	M
17	M	20	M	1	1	1	1	1	1	1	1	1	1	10	V	M
18	F	19	V	1	1	1	1	1	1	1	1	0	1	9	K	K
19	F	20	M	1	1	1	1	1	1	1	1	1	1	10	K	K
20	F	20	V	1	1	1	1	1	1	0	1	1	1	9	R	M
21	F	20	M	1	1	1	1	1	1	1	1	1	1	10	V	M
22	F	21	V	0	1	1	1	1	1	1	1	1	0	8	K	M
23	M	21	M	1	1	1	1	1	1	1	1	1	1	10	A	M
24	M	21	V	1	1	1	1	1	1	1	1	1	1	10	R	M
25	F	19	M	1	1	1	1	1	1	1	1	1	1	10	V	M
26	M	20	V	1	1	1	1	1	1	1	0	0	1	8	V	M
27	F	18	M	1	1	1	1	1	1	1	1	1	1	10	K	M
28	M	18	V	1	1	1	1	0	1	1	1	0	1	8	R	M
29	M	18	M	1	1	1	1	1	1	1	1	1	1	10	R	M
30	M	19	V	1	1	1	1	1	1	0	1	1	1	9	K	M
31	M	18	M	1	1	1	1	1	1	1	1	1	1	10	V	M
32	F	20	K	1	1	1	1	1	1	1	1	1	1	10	R	M
33	F	20	K	1	1	1	1	1	1	1	1	1	1	10	V	M
34	F	20	K	1	1	1	1	1	1	1	1	1	1	10	K	M
35	F	20	K	0	1	1	0	1	1	1	1	1	1	8	K	M
36	F	20	K	1	1	1	1	1	1	1	1	1	0	9	R	M
37	F	20	K	1	1	1	1	1	1	1	1	1	1	10	K	M
38	F	20	K	1	1	1	0	1	1	1	1	1	1	9	V	M
39	F	19	K	1	1	1	1	1	1	1	1	1	1	10	R	M
40	F	20	K	1	1	1	1	1	1	1	1	1	1	10	K	M
41	F	20	K	1	1	1	1	1	1	1	1	0	1	9	R	M
42	M	21	K	1	1	1	1	1	1	0	1	1	1	9	K	M
43	F	21	K	1	1	1	1	1	1	1	1	1	1	10	V	M
44	F	21	K	1	1	1	1	0	1	0	1	1	1	8	K	M
45	F	21	K	1	1	1	1	1	1	1	1	1	1	10	K	M
46	F	21	K	1	1	1	1	1	1	1	1	1	1	10	K	M
47	F	21	K	1	1	1	1	1	1	1	1	1	1	10	K	M
48	M	20	K	1	1	1	1	1	1	1	1	1	1	10	V	M
49	F	21	M	1	1	1	1	1	1	1	1	0	1	9	K	M
50	F	21	M	1	1	1	1	1	1	1	1	1	0	9	R	M
51	M	21	V	1	1	1	1	1	1	1	1	0	1	9	R	M
52	F	19	V	1	1	0	1	1	1	1	0	1	1	8	K	M
